# Supplementary material for: EPS8L2 drives colorectal cancer cell proliferation and migration via YBX1-dependent activation of G3BP2 transcription
Source: Cell Death Dis. 2025 Aug 10;16(1):605. doi: 10.1038/s41419-025-07929-x (PMC12335500; doi:10.1038/s41419-025-07929-x)
Supplement: Supplementary file 3 — RT-qPCR original data [file 41419_2025_7929_MOESM3_ESM.xlsx]

## Sheet: Fig1
	1G		Peri-tumor			Tumor
		1	1.03	1.07	1.68	2.38	2.03
		2.49	2.47	2.79	3.4	3.76	3.87
		1.7	1.58	1.8	2.79	2.69	2.76
		3.05	2.77	1.69	4.51	4.44	4.14
		3.18	3.17	3.56	4.33	3.93	4.65
		1.63	1.53	1.52	3.06	3.17	2.75
		0.96	1.03	1.01	3.07	3.17	3.14
		1.74	1.68	1.77	2.15	2.35	2.51
		2.08	1.87	1.97	6.44	5.99	5.9
		4.21	4.23	4.08	4.24	4.34	4.71
		2.46	2.17	2.19	1.99	2.28	2.07
		3.38	3.44	4	3.33	3.39	2.92
		3.33	3.23	3.12	2.54	2.55	2.34
		3.77	4.55	4.49	3.16	3.62	3.47
		2.68	2.88	2.68	2.14	2	2.05

## Sheet: Fig2
2A		shNC			shEPS8L2-1			shEPS8L2-2
	HCT116	0.92	1.08	0.99	0.06	0.06	0.05	0.02	0.03	0.03
	HT29	1.09	0.97	0.94	0.2	0.14	0.14	0.24	0.22	0.21

## Sheet: Fig3
3A		Vector			oe-EPS8L2
	HCT116	1.01	1.04	0.95	35.34	36.58	34.09
	SW480	0.99	0.98	1.03	52.64	52.27	58.32
3K	Vector			oeEPS8L2
	1.06	1.07	0.87	12.71	11.44	11.19
	2.42	2.66	2.06	14.13	13.54	11.7
	2.36	2.52	2.27	13.79	16.26	14.25
	3.45	3.35	3.07	27.57	23.99	19.79

## Sheet: Fig6
6E	HCT116	shControl			shEPS8L2-1
	EPS8L2	0.8	1.08	1.12	0.1	0.11	0.12
	PMEPA1	0.8	1.22	0.98	0.83	0.99	0.82
	G3BP2	1.06	0.95	0.99	0.25	0.28	0.25
	FOXQ1	1.1	0.8	1.09	0.47	0.63	0.73
	RAB43	0.75	1.24	1.01	0.55	0.75	0.56
	EPHB2	0.97	0.86	1.17	0.85	0.75	0.64
	PTMA	1.01	1.16	0.83	0.26	0	0.32
	C2	0.86	0.99	1.15	0.55	0.63	0.71
6F	HT29	shControl			shYBX1
	EPS8L2	0.96	1	1.04	0.06	0.07	0.05
	PMEPA1	1.04	0.93	1.03	0.75	0.6	0.62
	G3BP2	1.14	0.87	0.99	0.36	0.3	0.3
	FOXQ1	1.11	0.97	0.92	1.09	1.33	1.7
	RAB43	1.02	1.04	0.94	0.87	0.77	0.98
	EPHB2	0.91	0.87	1.23	1.18	1.26	1.39
	PTMA	1.08	1.07	0.86	0.91	0.68	0.98
	C2	0.82	1.16	1.02	1.18	1.09	0.55
6G	HCT116	shControl			shEPS8L2-1
	EPS8L2	0.93	0.97	1.1	0.39	0.28	0.28
	G3BP2	1.05	1.04	0.91	0.53	0.57	0.48
6H	HT29	shControl			shYBX1
	EPS8L2	1.18	1.06	0.75	0.05	0.05	0.05
	G3BP2	1.09	1.01	0.9	0.58	0.52	0.56
6L		IgG			anti-YBX1
	0~-212	1	1	1	0.51	3.21	0.35
	-197~-398	1	1	1	1.59	1.69	1.68
	-400~-603	1	1	1	9.22	11.13	6.91
	-600~-813	1	1	1	2.07	1.65	0.49

## Sheet: FigS2
S2A	HCT116	RKO
	0.904843	0.0733593
	0.843459	0.0435934
	1.3101	0.0496028
